# Supplementary material for: An Interesting Conversion Route of Mononuclear Zinc Complex to Zinc Mixed Carboxylate Coordination Polymer
Source: Molecules. 2023 Feb 21;28(5):2011. doi: 10.3390/molecules28052011 (PMC10004649; doi:10.3390/molecules28052011)
Supplement: Supplementary file 1 [file molecules-28-02011-s001.zip]

Archive with 1 entries (1 files):
- molecules-2158357-supplementary.pdf
